# Supplementary material for: Genomic Analysis of Latvian Brown Old Type and Latvian Blue Local Dairy Cattle Breeds Using SNP Data
Source: Animals (Basel). 2025 Dec 20;16(1):20. doi: 10.3390/ani16010020 (PMC12784749; doi:10.3390/ani16010020)
Supplement: Supplementary file 1 [file animals-16-00020-s001.zip]

Archive with 8 entries (8 files):
- Figure_S1.pdf
- Figure_S2.pdf
- Figure_S3.pdf
- Table S1.pdf
- Table S2.pdf
- Table S3.pdf
- Table S4.pdf
- Table S5.pdf
